# Supplementary material for: Vegetation increases abundances of ground and canopy arthropods in Mediterranean vineyards
Source: Sci Rep. 2022 Mar 7;12:3680. doi: 10.1038/s41598-022-07529-1 (PMC8901849; doi:10.1038/s41598-022-07529-1)
Supplement: Supplementary file 2 — Supplementary Information 2. [file 41598_2022_7529_MOESM2_ESM.xlsx]

## Sheet: Beetle and Arthropod groups
Beetle species in pitfall traps	Diet group		Arthropods in pitfall traps	Diet group		Arthropods on sticky traps	Diet group		Beetle families on sticky traps	Diet group
Dermestes mustelinus	Detritivorous beetles		Beetles	Phytophagous arthropods		Beetles	Phytophagous arthropods		Buprestidae	Phytophagous beetles
Endomia tenuicollis	Detritivorous beetles		Hemipterans	Phytophagous arthropods		Hemipterans	Phytophagous arthropods		Elateridae	Phytophagous beetles
Hirticomus quadriguttatus	Detritivorous beetles		Beetles	Predatory arthropods		Green lacewings	Phytophagous arthropods		Mordellidae	Phytophagous beetles
Leptaleus rodriguesi	Detritivorous beetles		Harvestman	Predatory arthropods		Wild bees	Phytophagous arthropods		Bruchinae	Phytophagous beetles
Omonadus bifasciatus	Detritivorous beetles		Spider	Predatory arthropods		Beetles	Predatory arthropods		Chrysomelidae	Phytophagous beetles
Atomaria sp.	Detritivorous beetles								Scraptiidae	Phytophagous beetles
Corticaria sp.	Detritivorous beetles								Cantharidae	Predatory beetles
Sericoderus brevicornis	Detritivorous beetles								Coccinellidae	Predatory beetles
Arthrolips picea	Detritivorous beetles								Staphylinidae	Predatory beetles
Hirticomus hispidus	Detritivorous beetles
Melanophthalma sp.	Detritivorous beetles
Pleurophorus caesus	Detritivorous beetles
Migneauxia crassiuscula	Detritivorous beetles
Cholovocera cf. formicaria	Detritivorous beetles
Dichillus minutus	Detritivorous beetles
Typhaea stercorea	Detritivorous beetles
Curimopsis striatopunctata	Detritivorous beetles
Cordicomus instabilis	Detritivorous beetles
Melanophthalma cf. fuscipennis	Detritivorous beetles
Stricticomus transversalis	Detritivorous beetles
Anthicus tristis	Detritivorous beetles
Microhoria fasciata	Detritivorous beetles
Ptomaphagus sp.	Detritivorous beetles
Anthicus laeviceps	Detritivorous beetles
Spaniophaenus lapidarius	Detritivorous beetles
Hirticomus quadrimaculatus	Detritivorous beetles
Melanophthalma sericea	Detritivorous beetles
Ptomaphagus sericatus	Detritivorous beetles
Dermestes pardalis	Detritivorous beetles
Corticarina curta	Detritivorous beetles
Gonocephalum pusillum	Omnivorous beetles
Ptinus bidens	Omnivorous beetles
Opatrum sabulosum	Omnivorous beetles
Oryzaephilus surinamensis	Omnivorous beetles
Gonocephalum rusticum	Omnivorous beetles
Ptinus lichenum	Omnivorous beetles
Blaps lusitanica	Omnivorous beetles
Nalassus assimilis	Omnivorous beetles
Gonocephalum	Omnivorous beetles
Pseudocleonus cinereus	Phytophagous beetles
Hypera postica	Phytophagous beetles
Sitona hispidulus	Phytophagous beetles
Sitona discoideus	Phytophagous beetles
Tychius sp.	Phytophagous beetles
Strophomorphus porcellus	Phytophagous beetles
Netocia morio	Phytophagous beetles
Olibrus aenescens	Phytophagous beetles
Acinopus picipes	Phytophagous beetles
Apion tenue	Phytophagous beetles
Tropinota hirta	Phytophagous beetles
Eremobaris picturata	Phytophagous beetles
Phyllotreta sp.	Phytophagous beetles
Gastroidea polygoni	Phytophagous beetles
Olibrus pygmaeus	Phytophagous beetles
Ochrosis ventralis	Phytophagous beetles
Longitarsus pellucidus	Phytophagous beetles
Cassida meridionalis	Phytophagous beetles
Spermophagus sericeus	Phytophagous beetles
Bruchidius calabrensis	Phytophagous beetles
Rhyssemus cf. marqueti	Phytophagous beetles
Mylabris variabilis	Phytophagous beetles
Lixus acicularis	Phytophagous beetles
Tychius argentatus	Phytophagous beetles
Drasterius bimaculatus	Phytophagous beetles
Cardiophorus biguttatus	Phytophagous beetles
Anisoplia remota	Phytophagous beetles
Anoxia villosa	Phytophagous beetles
Sphenoptera barbarica	Phytophagous beetles
Agriotes sordidus	Phytophagous beetles
Cycloderes guinardi	Phytophagous beetles
Dixus clypeatus	Phytophagous beetles
Notoxus trifasciatus	Phytophagous beetles
Tychius funicularis	Phytophagous beetles
Phyllotreta cf. foudrasi	Phytophagous beetles
Tychius grenieri	Phytophagous beetles
Cratosilis punctipennis	Phytophagous beetles
Pentodon bidens	Phytophagous beetles
Labidostomis taxicornis	Phytophagous beetles
Baris sinapis	Phytophagous beetles
Phyllotreta nemorum	Phytophagous beetles
Ophonus sabulicola	Phytophagous beetles
Arima marginata	Phytophagous beetles
Apion punctigerum	Phytophagous beetles
Meligethes cf. carinulatus	Phytophagous beetles
Enicopus cf. ater	Phytophagous beetles
Smicronyx cyaneus	Phytophagous beetles
Pachycerus scabrosus = cordiger	Phytophagous beetles
Dasytes tristiculus	Phytophagous beetles
Acalles diocletianus	Phytophagous beetles
Larinus brevis	Phytophagous beetles
Formicomus pedestris	Phytophagous beetles
Chaetocnema hortensis	Phytophagous beetles
Sitona lineatus	Phytophagous beetles
Amphimallon pini	Phytophagous beetles
Psylliodes circumdata	Phytophagous beetles
Scraptia dubia	Phytophagous beetles
Tanymecus palliatus	Phytophagous beetles
Psilothrix viridicoeruleus	Phytophagous beetles
Chaetocnema ?concinna	Phytophagous beetles
Bruchus sp.	Phytophagous beetles
Spermophagus kusteri	Phytophagous beetles
Miccotrogus cuprifer	Phytophagous beetles
Mordellidae indet.	Phytophagous beetles
Ophonus azureus	Phytophagous beetles
Agapanthia suturalis	Phytophagous beetles
Oulema melanopus	Phytophagous beetles
Chaetocnema aridula	Phytophagous beetles
Pleurodirus murinus	Phytophagous beetles
Malachius rufus	Phytophagous beetles
Mecaspis alternans	Phytophagous beetles
Sphenoptera barbarica	Phytophagous beetles
Ceutorhynchus dentatus	Phytophagous beetles
Pachytychius squamosus	Phytophagous beetles
Tychius grandicollis	Phytophagous beetles
Anaspis cf. pulicaria	Phytophagous beetles
Malachius arnaizi	Phytophagous beetles
Berginus tamarisci	Phytophagous beetles
Rhagonycha fulva	Phytophagous beetles
Mecinus circulatus	Phytophagous beetles
Cassida subferruginea	Phytophagous beetles
Sitona puncticollis	Phytophagous beetles
Pseudoophonus rufipes	Phytophagous beetles
Eucinetus haemorrhoidalis	Phytophagous beetles
Orthochaetes penicillus	Phytophagous beetles
Apion (Perapion) violaceum	Phytophagous beetles
Microlarinus lareyniei	Phytophagous beetles
Apion (Protapion) cf. trifolii	Phytophagous beetles
Brachycerus muricatus	Phytophagous beetles
calamobius filum	Phytophagous beetles
Chromoderus fasciatus	Phytophagous beetles
Brachyderes incanus	Phytophagous beetles
Cetonia aurata	Phytophagous beetles
Hypocassida meridionalis	Phytophagous beetles
Dasytes sp. (debris)	Phytophagous beetles
Chrysolina kuesteri	Phytophagous beetles
Melanotus tenebrosus	Phytophagous beetles
Lixus angustus	Phytophagous beetles
Labidostomis lusitanica	Phytophagous beetles
Polydrusus inustus	Phytophagous beetles
Bruchidius stylophorus	Phytophagous beetles
Hypera maculipennis	Phytophagous beetles
Aphanisticus pygmaeus	Phytophagous beetles
Labidostomis sp	Phytophagous beetles
Bruchidius varius	Phytophagous beetles
Megischina curvipes	Phytophagous beetles
Longitarsus	Phytophagous beetles
Brachycerus undatus	Phytophagous beetles
Phyllotreta cruciferae	Phytophagous beetles
Tropinota squalida	Phytophagous beetles
oxythyrea funesta	Phytophagous beetles
Drilus flavescens	Phytophagous beetles
Polydrusus marginatus	Phytophagous beetles
Sphenoptera gemmata	Phytophagous beetles
Mecinus pyraster	Phytophagous beetles
Lixus sanguineus	Phytophagous beetles
Omophlus lepturoides	Phytophagous beetles
Psylliodes cuprea	Phytophagous beetles
Longitarsus pratensis	Phytophagous beetles
Campalita maderae	Predatory beetles
Amara aenea	Predatory beetles
Hypomedon propinquus	Predatory beetles
Aleoch	Predatory beetles
Coccinella septempunctata	Predatory beetles
Oligota muensteri	Predatory beetles
Licinus silphoides	Predatory beetles
Calathus mollis	Predatory beetles
Rhyzobius chrysomeloides	Predatory beetles
Microlestes luctuosus	Predatory beetles
Scymnus frontalis	Predatory beetles
Scopaeus didymus	Predatory beetles
Saprinus virescens	Predatory beetles
Tachyporus nitidulus	Predatory beetles
Tachyura haemorrhoidalis	Predatory beetles
Chevrolatia insignis	Predatory beetles
Aleochara bipustulata	Predatory beetles
Euconnus chrysocomus	Predatory beetles
Astenus sp.	Predatory beetles
Astenus cf. longelytratus	Predatory beetles
Philonthus concinnus	Predatory beetles
Harpalus distinguendus	Predatory beetles
Paradromius linearis	Predatory beetles
Poecilus cursorius	Predatory beetles
Scymnus sp.	Predatory beetles
Nephus semirufus	Predatory beetles
Tachyporus hypnorum	Predatory beetles
Hister quadrimaculatus	Predatory beetles
Hippodamia variegata	Predatory beetles
Rhyzobius litura	Predatory beetles
Scymnus cf. marinus	Predatory beetles
Astilbus canaliculatus	Predatory beetles
Xantholinus jarrigei	Predatory beetles
Stenichnus helferi	Predatory beetles
Leptolinus nothus	Predatory beetles
Poecilus sericeus	Predatory beetles
Brachinus sclopeta	Predatory beetles
Hypomedon bicolor	Predatory beetles
Pselaphinae	Predatory beetles
Harpalus dimidiatus	Predatory beetles
Aleochara laticornis	Predatory beetles
Cypha longicornis	Predatory beetles
Dinodes (ou Chlaenius) decipiens	Predatory beetles
Coccinula quatordecimpustulata	Predatory beetles
Nephus quadrimaculatus	Predatory beetles
Gauropterus fulgidus	Predatory beetles
Harpalus honestus	Predatory beetles
Pullus mediterraneus	Predatory beetles
Bembidion (Phyla) obtusum	Predatory beetles
Harpalus serripes	Predatory beetles
Scymnus cf. interruptus	Predatory beetles
Harpalus attenuatus	Predatory beetles
Cordalia obscura	Predatory beetles
Sidis semirufus	Predatory beetles
Tachyporus sp.	Predatory beetles
Scymnus sp.	Predatory beetles
Harpalus affinis	Predatory beetles
Scydmaenidae indet	Predatory beetles
Acupalpus sp.	Predatory beetles
Pullus sp.	Predatory beetles
Tachyporus pusillus	Predatory beetles
Neuraphes sp.	Predatory beetles
Scymnus cf. apetzi	Predatory beetles
Hyperaspis sp.	Predatory beetles
Oxytelus sculpturatus	Predatory beetles
Platysthetus spinosus	Predatory beetles
Microlestes abeilli	Predatory beetles
Microlestes sp.	Predatory beetles
Micropeplus staphylinoides	Predatory beetles
Harpalus pygmaeus	Predatory beetles
Ocypus olens	Predatory beetles
Othius laeviusculus	Predatory beetles
Oxytelus inustus	Predatory beetles
Trogophloeus = Carpelimus sp	Predatory beetles
Medon sp.	Predatory beetles
Quedius tristis	Predatory beetles
Stenichnus sp	Predatory beetles
Harpalus anxius	Predatory beetles
Calathus fuscipes	Predatory beetles
Philonthus sp	Predatory beetles
